# Supplementary material for: Behavior Classification of Cattle in a Virtual Fencing System Using Tri-Axial Accelerometers and Machine Learning
Source: Animals (Basel). 2026 Jul 2;16(13):2022. doi: 10.3390/ani16132022 (PMC13360055; doi:10.3390/ani16132022)
Supplement: Supplementary file 1 [file animals-16-02022-s001.zip]

Archive with 1 entries (1 files):
- animals-4316646-supplementary.pdf
